# Supplementary material for: An Integrated, Case-Based Approach to Teaching Medical Students How to Locate the Best Available Evidence for Clinical Care
Source: MedEdPORTAL. 2017 Jan 19;13:10531. doi: 10.15766/mep_2374-8265.10531 (PMC6342155; doi:10.15766/mep_2374-8265.10531)
Supplement: Supplementary file 1 — A. Locating the Best Available Evidence Lecture-Text.docx B. Locating the Best Available Evidence Lecture.pptx C. Lab Facilitator Guide.docx D. Lab Review Questions.pptx E. Lab Worksheet Case 1-Blank.docx F. Lab Worksheet Case 1-Answer Key.docx G. Lab Worksheet Case 2-Blank.docx H. Lab Worksheet Case 2-Answer Key.docx I. Case Presentation Evaluation Rubric.docx [file mep-13-10531-s001.zip]

Archive with 10 entries (10 files):
- _Educational Summary Report_10531.pdf
- A. Locating the Best Available Evidence Lecture-Text.docx
- B. Locating the Best Available Evidence Lecture.pptx
- C. Lab Facilitator Guide.docx
- D. Lab Review Questions.pptx
- E. Lab Worksheet Case 1-Blank.docx
- F. Lab Worksheet Case 1-Answer Key.docx
- G. Lab Worksheet Case 2-Blank.docx
- H. Lab Worksheet Case 2-Answer Key.docx
- I. Case Presentation Evaluation Rubric.docx
